# Supplementary material for: Lithium biofortification of medicinal tea Apocynum venetum
Source: Sci Rep. 2019 Jun 3;9:8182. doi: 10.1038/s41598-019-44623-3 (PMC6547708; doi:10.1038/s41598-019-44623-3)
Supplement: Supplementary file 1 — Dataset 1 [file 41598_2019_44623_MOESM1_ESM.xls]

## Sheet: Dry weigth(g)
soil Li concentration	Dry weigth(g)of Leaf		Dry weigth(g)of Stem		Dry weigth(g)of Root		Dry weigth(g)	Leaf			Stem			Root
0	9.9778		8.687		12.6009			mean	SE		mean	SE		mean	SE
0	11.4263		9.3628		12.3819	soil Li concentration	0	11.0165	0.56572		10.1	0.358116		12.7768	0.243368
0	11.4986		10.4695		12.9501		10	13.7671	0.730857		12.1341	0.50815		16.5195	1.09201
0	12.3796		10.9652		13.9101		15	14.6939	0.750644		12.7498	0.860006		18.4145	0.38108
0	8.7463		10.5968		12.359		20	11.5306	0.782429		9.97262	0.858883		14.9883	0.34108
0	12.0701		10.5189		12.459		25	10.8604	1.12815		9.49043	0.635938		13.9068	0.425081
10	12.2354		10.148		14.3386
10	13.3516		12.0419		13.7567
10	12.5793		11.9789		15.1938
10	15.4558		13.1179		17.5448
10	12.4658		11.7539		17.2943
10	16.5148		13.7641		20.989
15	13.3554		11.4979		18.845
15	13.1776		10.7844		19.7805
15	13.2956		11.6012		17.6026
15	14.685		12.3001		19.0228
15	15.883		16.507		17.68
15	17.767		13.8082		17.5562
20	9.6878		10.8452		13.8527
20	11.0019		9.5383		15.319
20	11.5068		7.8649		16.1942
20	9.4251		8.7184		14.7568
20	13.5269		9.1009		14.3701
20	14.0349		13.768		15.4368
25	9.8079		8.4848		15.3819
25	11.5532		8.3901		13.4096
25	7.4789		11.1438		12.8511
25	9.756		7.4838		12.9268
25	10.8134		10.4687		14.0096
25	15.753		10.9714		14.8619

## Sheet: Li content(mg kg-1)
	soil Li concentration	Li content in leaf(mg kg-1)		Li contentn in stem(mg kg-1)		Li contetn in root(mg kg-1)				Li content(mg kg-1)	Leaf			Stem			Root
	0	17.737		12.8812	6.4085						mean	SE		mean	SE		mean	SE
	0	15.5008		12.6665	9.5405			soil Li concentration	0	16.9665	0.375246		12.3519	0.286198		10.6081	1.0156
	0	16.2697		12.255	12.9675				10	26.8108	1.24334		22.4187	1.54001		13.1334	0.435548
	0	17.198		13.0897	13.164				15	37.1965	2.42398		28.5061	1.51598		15.6042	0.368505
	0	17.1791		11.1502	10.7325				20	55.8128	1.75566		40.0696	0.985214		26.0079	1.2767
	0	17.9141		12.0685	10.8357				25	73.9808	1.44198		62.7582	0.970832		30.8167	1.66163
	10	25.2843		16.0443	13.4307
	10	27.1132		26.8814	12.5278
	10	22.5774		23.1393	12.013
	10	25.3775		22.3252	12.2293
	10	29.9102		20.9106	13.8296
	10	30.602		25.2112	14.77
	15	33.6736		27.912	15.0368
	15	38.9319		27.0486	16.566
	15	46.3038		32.9691	16.6805
	15	28.456		22.5351	15.287
	15	38.4064		31.7962	14.3557
	15	37.4074		28.7754	15.6995
	20	58.681		37.5192	28.4092
	20	60.8033		40.1831	28.7717
	20	50.6045		38.84	26.0991
	20	54.6517		38.2195	20.2109
	20	58.9255		41.7204	25.3469
	20	51.211		43.9352	27.2095
	25	72.5982		62.3243	30.5499
	25	79.9022		63.497	25.2044
	25	76.4107		59.7025	27.9937
	25	70.6783		66.0893	34.6372
	25	71.1803		60.6052	36.1541
	25	73.115		64.3307	30.3611

## Sheet:  total flavonoids (TFs) 
soil Li concentration	Leaf(mg g-1)		Stem(mg g-1)		Root(mg g-1)			Leaf			Stem			Root
0	109.147		26.4461		12.5511			mean	SE		mean	SE		mean	SE
0	103.557		25.1586		12.9577	soil Li concentration	0	104.445	2.02259		25.6736	0.801561		12.856	0.754087
0	101.151		24.1084		10.5861		10	109.445	1.75335		23.2681	1.40401		18.4327	1.40562
0	99.2881		28.4111		15.3293		15	108.619	2.8534		23.4646	0.736763		13.8657	1.38599
0	109.079		24.2439		12.856		20	111.993	6.8937		26.4596	2.69951		14.1401	0.841466
10	110.468		20.1105		14.0418		25	129.128	8.43788		25.9447	1.51358		13.039	0.459646
10	114.941		25.057		22.6812
10	107.487		27.7674		19.6659
10	109.994		20.9575		17.7009
10	104.336		22.4482		18.0736
15	102.27		21.4318		10.7216
15	106.877		25.4974		14.1096
15	119.379		23.363		11.3992
15	107.013		24.6504		14.55
15	107.555		22.3805		18.5479
20	100.169		18.0777		14.7703
20	97.0181		25.2942		12.3817
20	111.519		32.2057		12.4834
20	135.98		24.2439		16.9555
20	115.279		32.4767		14.1096
25	105.512		22.9903		12.6528
25	113.585		24.8198		13.5675
25	150.718		24.0067		11.8396
25	139.368		26.3106		12.6189
25	136.454		31.5958		14.5162

## Sheet: Rutin and hyperin concentration
soil Li concentration	Rutin concentration(mg kg-1)		Hyperin concentration(mg kg-1)
0	5.09205		0.363154
0	4.05854		0.334295
0	7.17604		0.595358
0	6.71433		0.565031
0	8.52203		0.35341
10	5.85676		0.303782
10	5.45683		0.501253
10	7.56497		0.596586
10	8.70236		0.594477
10	7.80061		0.622935
15	8.83562		0.438758
15	9.39223		0.368306
15	8.90235		0.4052
15	11.4313		0.394389
15	11.363		0.569996
20	7.11386		0.703264
20	6.30936		0.518713
20	5.65548		0.599522
20	6.88215		0.636496
20	10.7099		0.592181
25	7.9938		0.28731
25	11.0205		0.641328
25	6.57598		0.397672
25	10.5227		0.3804
25	8.11768		0.271639

## Sheet: DPPH assay and FRAP assay
soil Li concentration	DPPH(%)		FRAP(mmol Fe2+ g-1)
0	90.1265		2.74086
0	93.229		2.00159
0	84.0263		2.28352
0	88.3027		2.01007
0	89.246		2.97138
10	81.8042		2.61367
10	89.288		1.8691
10	89.3299		2.20138
10	88.701		2.90938
10	88.8058		2.40011
15	88.9316		2.416
15	89.1831		2.29041
15	88.9526		2.37414
15	89.6863		2.1452
15	91.1117		2.32962
20	88.4914		2.45681
20	89.267		2.58665
20	88.9526		2.81929
20	90.3151		2.34605
20	88.2817		2.58453
25	77.3391		1.43296
25	88.7429		2.92581
25	85.7872		1.761
25	88.8897		2.60519
25	88.0092		2.36407
black tea	89.8749		2.50768
black tea	89.7701		2.68839
black tea	88.9735		2.71489
green tea	92.097		8.56916
green tea	91.1327		9.43614
green tea	91.0488		9.4425
